# Supplementary material for: Assessing and genotyping threatened staghorn coral Acropora cervicornis nurseries during restoration in southeast Dominican Republic
Source: PeerJ. 2020 Apr 17;8:e8863. doi: 10.7717/peerj.8863 (PMC7169967; doi:10.7717/peerj.8863)
Supplement: Supplemental Information 4 [file peerj-08-8863-s004.txt]

GENECLONE INFILE
Distinct MLG designation	sampling unit designation
1	ROPE43
2	ROPE33
3	ROPE31
4	ROPE41
5	ROPE32
6	ROPE42
7	ROPE46
8	DOME14
9	FRAME04
10	FRAME05
11	ROPE60	ROPE59
12	FRAME03	FRAME02	FRAME01
13	FRAME47
14	FRAME22
15	FRAME21	FRAME20
16	FRAME46
17	FRAME45
18	DOME13
19	ROPE38
20	ROPE28
21	FRAME14
22	FRAME11
23	FRAME13	FRAME10	FRAME12
24	FRAME08	FRAME09
25	FRAME15
26	DOME12
27	FRAME06
28	FRAME48
29	FRAME49
30	FRAME50
31	FRAME42
32	FRAME38	FRAME37
33	FRAME39	FRAME41
34	FRAME40
35	FRAME43
36	FRAME36
37	FRAME30	FRAME29	FRAME35	FRAME32	FRAME31	FRAME34
38	FRAME33
39	FRAME44
40	FRAME24
41	FRAME23	FRAME18	FRAME16	FRAME17
42	FRAME27	FRAME28	FRAME26
43	FRAME25
44	ROPE48
45	FRAME07
46	ROPE54
47	ROPE56
48	DOME11
49	ROPE55
50	ROPE52
51	ROPE58
52	ROPE39
53	DOME15
54	ROPE29
55	ROPE19
56	ROPE11
57	ROPE03
58	ROPE47	ROPE45
59	ROPE50
60	ROPE06
61	ROPE05
62	ROPE09	ROPE08	ROPE10
63	ROPE07
64	ROPE02
65	ROPE04
66	DOME09	DOME07	DOME10
67	DOME08
68	ROPE15
69	ROPE17
70	FRAME70
71	DOME02	DOME03
72	DOME06	DOME04	DOME05
73	ROPE57
74	ROPE51
75	ROPE53
76	FRAME53
77	FRAME52
78	FRAME54
79	FRAME51
80	FRAME60
81	FRAME62
82	FRAME63
83	ROPE14
84	ROPE13
85	ROPE44
86	ROPE26
87	ROPE30
88	FRAME19
89	ROPE16
90	ROPE20
91	ROPE34
92	ROPE36
93	ROPE35
94	FRAME66	FRAME65	FRAME64
95	FRAME67
96	DOME01
97	ROPE12
98	FRAME61
99	FRAME55
100	FRAME58	FRAME57
101	FRAME68	FRAME69
102	FRAME56
103	ROPE24	ROPE25	ROPE23
104	ROPE40
105	ROPE22	ROPE21
106	FRAME59
107	ROPE49
108	ROPE01
109	ROPE27
110	ROPE18
111	ROPE37
MLGs distant	1 allele	scoring error?	somatic mutation?
MLGs	14	15
MLGs	24	25
MLGs	28	29
MLGs	29	30
MLGs	30	79
MLGs	31	33
MLGs	32	33
MLGs	32	35
MLGs	33	34
MLGs	36	37
MLGs	37	38
MLGs	37	40
MLGs	37	42
MLGs	40	42
MLGs	44	107
MLGs	47	49
MLGs	49	73
MLGs	55	90
MLGs	55	110
MLGs	56	62
MLGs	56	97
MLGs	62	63
MLGs	62	97
MLGs	63	65
MLGs	71	72
MLGs	76	78
MLGs	78	99
MLGs	81	82
MLGs	83	84
MLGs	85	87
MLGs	86	109
MLGs	90	110
MLGs	91	92
MLGs	93	102
MLGs	95	101
MLGs	100	101
