# Supplementary material for: Assessing and genotyping threatened staghorn coral Acropora cervicornis nurseries during restoration in southeast Dominican Republic
Source: PeerJ. 2020 Apr 17;8:e8863. doi: 10.7717/peerj.8863 (PMC7169967; doi:10.7717/peerj.8863)
Supplement: Supplemental Information 7 [file peerj-08-8863-s007.xlsx]

## Sheet: FINAL TABLES
	N1	N2	N3	N4	N5	N6	N7	N8	MEAN
Growth	129	87.89	35.6	160	86.1	50.1	129	86.2
SD	61.8	41.6	23.3	91.87	52.5	34.6	53.6	41.1
Annual Productivity (Growth/Initial TLE)	4	4.64	1.28	6.7	3.93	1.3	5.34	4.9	4.01125
SD	2	1.71	1.02	2.68	1.8	1.09	2.38	2	1.88973
n	119	119	98	119	119	102	119	119
# INITIAL FRAGMENTS	498	185	150	119	150	180	240	150
# FINAL FRAGMENTS	630	489	386	448	342	180	332	310
Survival (%)	94.8	90.2	80.6	89.1	84.2	82.1	87.3	91.3	87.45
SD	4.5	4	5	4.2	4.8	4.1	4.4	4.2	4.85887
N1, FUNDEMAR	2011
N2, CATALONIA	2014
N3, DREAMS	2015
N4, SCUBA FUN	2015
N5, VIVA	2015
N6, CATALINA	2015
N7, IBEROSTAR	2016
N8, CANOA	2016

## Sheet: NURSERIES
	FUNDEMAR	CATALONIA	DREAMS	SCUBA FUN	VIVA	CATALINA	IBEROSTAR	CANOA
GROWTH	129	87.89	35.6	160	86.1	50.1	129	86.2
SD	61.8	41.6	23.3	91.87	52.5	34.6	53.6	41.1
ANUAL PRODUCTITIVITY	4	4.64	1.28	6.7	3.93	1.3	5.34	4.9
SD	2	1.71	1.02	2.68	1.8	109	2.38	2
n	119	119	98	119	119	102	119	119
# INITIAL FRAGMENTS	498	489	386	448	342	180	332	310
	2016	2017	Losses
N1 FUNDEMAR	21	11	10
N2 CATALONIA	13	6	7
N3 DREAMS	12	5	7
N4 SCUBA FUN	4	3	1
N5 VIVA	5	5	0
N6 CATALINA	6	1	5
N7 IBEROSTAR	8	7	1
N8 CANOA	5	5	0
	78	43	35
	16.6667
	83.3333
	2016	2017	Losses		% survival
N1	630	207	-423	423	32.8571
N2	489	206	-283	283	42.1268
N3	386	201	-185	185	52.0725
N4	448	76	-372	372	16.9643
N5	342	89	-253	253	26.0234
N6	180	50	-130	130	27.7778
N7	332	144	-188	188	43.3735
N8	310	122	-188	188	39.3548
	3117	1095	-2022	2022	11.3006
					35.0688
Fig_6	N1	N2	N3	N4	N5	N6	N7	N8
Survival (%)	32.8571	42.1268	52.0725	16.9643	26.0234	27.7778	43.3735	39.3548
mean	35.0688	5.26032	11.3006	3.5	7
15% YELLOW	29.8085	8.7672		31.5688
25% RED	26.3016			28.0688

## Sheet: OUTPLANT SITES
Fig_4 y 5	T1	T2	T3	T4	T5	T6	MEAN		T1, MAGALLAN
GROWTH									T2, CORALINA
SD									T3, PEPITO 1
ANUAL PRODUCTITIVITY	4.9	1.1	3.6	2.1	3.1	3.4	3.03333	Fig_6	T4, PEPITO 2
SD	2.1	0.8	1.2	1.4	1.3	1.7			T5, ATLANTIC PRINCESS
Survival (%)	83.3	78.5	60.8	57.3	77.9	71.5	71.55	10.4433	T6, COSTA ROMÁNTICA
SD
n
# INITIAL FRAGMENTS
2013	144	70
2014	167	60	138	164
2016					317	386
TOTAL	311	130	138	164	317	386
	MAGALLAN	CORALINA	PEPITO 1	PEPITO 2	ATLANTIC PRINCESS	COSTA ROMÁNTICA
START	144	70	138	164	317	386
1ST YEAR	120	55	84	94	247	276
	83.3333	78.5714	60.8696	57.3171	77.918	71.5026
	T1	T2	T3	T4	T5	T6
Fig_7	MAGALLAN	CORALINA	PEPITO 1	PEPITO 2	ATLANTIC PRINCESS	COSTA ROMÁNTICA
BEFORE MATHEW	168	91	155	150	317	386
AFTER MATHEW	87	5	57	31	247	276
Survival (%)	51.7857	5.49451	36.7742	20.6667	77.918	71.5026
	28.6803	20.0098	4.30204	24.3782	7.17007	21.5102
	T1	T2	T3	T4	T5	T6
Fig_8	MAGALLAN	CORALINA	PEPITO 1	PEPITO 2	ATLANTIC PRINCESS	COSTA ROMÁNTICA
BEFORE IRMA & MARIA	107	30	0	0	247	276
AFTER IRMA & MARIA	89	14	0	0	123	184
Survival (%)	83.1776	46.6667	0	0	49.7976	66.6667
	83.1776	46.6667	49.7976	66.6667
MEAN	61.5771	6.1	16.8677	9.23657
10% YELLOW	55.4771	12.3	52.3406	15.3943
20% RED	49.2771		46.1828
	T1	T2	T3	T4	T5	T6
Fig_7	MAGALLAN	CORALINA	PEPITO 1	PEPITO 2	ATLANTIC PRINCESS	COSTA ROMÁNTICA
BEFORE MATHEW	168	91	155	150	317	386
AFTER MATHEW	87	5	57	31	247	276
Survival (%)	51.7857	5.49451	36.7742	20.6667	0	0
	28.6803	20.0098	4.30204	24.3782	7.17007	21.5102
